# Supplementary material for: Comprehensive analysis of complete chloroplast genome sequence of Plantago asiatica L. (Plantaginaceae)
Source: Plant Signal Behav. 2023 Jan 2;18(1):2163345. doi: 10.1080/15592324.2022.2163345 (PMC9809945; doi:10.1080/15592324.2022.2163345)
Supplement: Supplemental Material [file KPSB_A_2163345_SM8122.zip]

Archive with 2 entries (2 files):
- Supplement materials.pdf
- Supplementary Tables.pdf
